# Supplementary material for: Transactivation of Met signaling by oncogenic Gnaq drives the evolution of melanoma in Hgf-Cdk4 mice
Source: Cancer Gene Ther. 2024 Feb 15;31(6):884–93. doi: 10.1038/s41417-024-00744-0 (PMC11192630; doi:10.1038/s41417-024-00744-0)
Supplement: Supplementary file 4 — Supplementary Table 1 [file 41417_2024_744_MOESM4_ESM.xlsx]

## Sheet: Sheet1
Sample	Model	Treatment	Hugo_Symbol	NCBI_Build	Chromosome	Start_Position	End_Position	Strand	Variant_Classification	Variant_Type	Reference_Allele	Tumor_Seq_Allele1	Tumor_Seq_Allele2	HGVSc	HGVSp	HGVSp_Short	Transcript_ID	Exon_Number	Depth	Ref_Count	Alt_Count
Spl1	Hgf-Cdk4	none	Gnaq	GRCm39	19	16312365	16312365	+	Missense_Mutation	SNP	A	A	T	c.626A>T	p.Gln209Leu	p.Q209L	ENSMUST00000025541	5/7	1159	1120	39
Spl1	Hgf-Cdk4	none	Gna11	GRCm39	10	81367265	81367265	+	Missense_Mutation	SNP	T	T	A	c.626A>T	p.Gln209Leu	p.Q209L	ENSMUST00000043604	5/7	16552	9683	6869
Spl1	Hgf-Cdk4	none	Trp53	GRCm39	11	69479194	69479194	+	Missense_Mutation	SNP	C	C	A	c.371C>A	p.Ser124Tyr	p.S124Y	ENSMUST00000108658	5/11	1412	1321	91
Spl1	Hgf-Cdk4	none	Trp53	GRCm39	11	69479981	69479981	+	Nonsense_Mutation	SNP	T	T	G	c.678T>G	p.Tyr226Ter	p.Y226*	ENSMUST00000108658	7/11	5533	5467	66
Spl2	Hgf-Cdk4	none	Gnaq	GRCm39	19	16309535	16309535	+	Missense_Mutation	SNP	G	G	A	c.571G>A	p.Glu191Lys	p.E191K	ENSMUST00000025541	4/7	25931	25900	31
Spl2	Hgf-Cdk4	none	Gna11	GRCm39	10	81367265	81367265	+	Missense_Mutation	SNP	T	T	A	c.626A>T	p.Gln209Leu	p.Q209L	ENSMUST00000043604	5/7	32961	17254	15707
Spl2	Hgf-Cdk4	none	Trp53	GRCm39	11	69478456	69478456	+	Missense_Mutation	SNP	A	A	T	c.364A>T	p.Thr122Ser	p.T122S	ENSMUST00000108658	4/11	1277	1251	26
Spl2	Hgf-Cdk4	none	Trp53	GRCm39	11	69479194	69479194	+	Missense_Mutation	SNP	C	C	A	c.371C>A	p.Ser124Tyr	p.S124Y	ENSMUST00000108658	5/11	1145	1021	124
Spl2	Hgf-Cdk4	none	Trp53	GRCm39	11	69479196	69479196	+	Missense_Mutation	SNP	C	C	A	c.373C>A	p.Pro125Thr	p.P125T	ENSMUST00000108658	5/11	1162	1123	39
Spl2	Hgf-Cdk4	none	Trp53	GRCm39	11	69479252	69479252	+	Nonsense_Mutation	SNP	G	G	A	c.429G>A	p.Trp143Ter	p.W143*	ENSMUST00000108658	5/11	2307	2253	54
Spl2	Hgf-Cdk4	none	Trp53	GRCm39	11	69479302	69479302	+	Missense_Mutation	SNP	A	A	T	c.479A>T	p.Tyr160Phe	p.Y160F	ENSMUST00000108658	5/11	2304	2242	62
Spl2	Hgf-Cdk4	none	Trp53	GRCm39	11	69479321	69479323	+	Missense_Mutation	TNP	GAC	GAC	TCT	c.498_500delinsTCT	p.Met166_Thr167delinsIleLeu	p.M166_T167delinsIL	ENSMUST00000108658	5/11	2307	2245	62
Spl2	Hgf-Cdk4	none	Trp53	GRCm39	11	69479355	69479355	+	Missense_Mutation	SNP	C	C	T	c.532C>T	p.Arg178Cys	p.R178C	ENSMUST00000108658	5/11	1135	1110	25
Spl3	Hgf-Cdk4	none	Gnaq	GRCm39	19	16312365	16312365	+	Missense_Mutation	SNP	A	A	C	c.626A>C	p.Gln209Pro	p.Q209P	ENSMUST00000025541	5/7	832	808	24
Spl3	Hgf-Cdk4	none	Gna11	GRCm39	10	81367217	81367217	+	Missense_Mutation	SNP	G	G	A	c.674C>T	p.Ser225Phe	p.S225F	ENSMUST00000043604	5/7	3576	3476	100
Spl3	Hgf-Cdk4	none	Trp53	GRCm39	11	69479194	69479194	+	Missense_Mutation	SNP	C	C	A	c.371C>A	p.Ser124Tyr	p.S124Y	ENSMUST00000108658	5/11	661	580	81
Spl3	Hgf-Cdk4	none	Trp53	GRCm39	11	69479196	69479196	+	Missense_Mutation	SNP	C	C	A	c.373C>A	p.Pro125Thr	p.P125T	ENSMUST00000108658	5/11	662	632	30
Spl3	Hgf-Cdk4	none	Trp53	GRCm39	11	69480040	69480040	+	Missense_Mutation	SNP	G	G	A	c.737G>A	p.Arg246Gln	p.R246Q	ENSMUST00000108658	7/11	3518	3413	105
Spl4	Hgf-Cdk4	none	Gnaq	GRCm39	19	16309460	16309460	+	Missense_Mutation	SNP	C	C	T	c.496C>T	p.Arg166Cys	p.R166C	ENSMUST00000025541	4/7	110847	110619	228
Spl4	Hgf-Cdk4	none	Gnaq	GRCm39	19	16309502	16309502	+	Missense_Mutation	SNP	C	C	T	c.538C>T	p.Leu180Phe	p.L180F	ENSMUST00000025541	4/7	110827	110760	67
Spl4	Hgf-Cdk4	none	Gnaq	GRCm39	19	16309535	16309535	+	Missense_Mutation	SNP	G	G	A	c.571G>A	p.Glu191Lys	p.E191K	ENSMUST00000025541	4/7	110835	110762	73
Spl4	Hgf-Cdk4	none	Gnaq	GRCm39	19	16312365	16312365	+	Missense_Mutation	SNP	A	A	T	c.626A>T	p.Gln209Leu	p.Q209L	ENSMUST00000025541	5/7	25378	19957	5421
Spl5	Hgf-Cdk4	none	Trp53	GRCm39	11	69478301	69478301	+	Missense_Mutation	SNP	A	A	C	c.209A>C	p.Gln70Pro	p.Q70P	ENSMUST00000108658	4/11	1920	1881	39
Spl5	Hgf-Cdk4	none	Trp53	GRCm39	11	69479989	69479989	+	Missense_Mutation	SNP	T	T	C	c.686T>C	p.Ile229Thr	p.I229T	ENSMUST00000108658	7/11	16853	16808	45
Spl6	Hgf-Cdk4	none	Gnaq	GRCm39	19	16312362	16312362	+	Missense_Mutation	SNP	G	G	A	c.623G>A	p.Gly208Asp	p.G208D	ENSMUST00000025541	5/7	8991	8965	26
Spl6	Hgf-Cdk4	none	Trp53	GRCm39	11	69479252	69479252	+	Nonsense_Mutation	SNP	G	G	A	c.429G>A	p.Trp143Ter	p.W143*	ENSMUST00000108658	5/11	326	299	27
Spl6	Hgf-Cdk4	none	Trp53	GRCm39	11	69479302	69479302	+	Missense_Mutation	SNP	A	A	T	c.479A>T	p.Tyr160Phe	p.Y160F	ENSMUST00000108658	5/11	326	299	27
Spl6	Hgf-Cdk4	none	Trp53	GRCm39	11	69479321	69479323	+	Missense_Mutation	TNP	GAC	GAC	TCT	c.498_500delinsTCT	p.Met166_Thr167delinsIleLeu	p.M166_T167delinsIL	ENSMUST00000108658	5/11	326	299	27
Spl6	Hgf-Cdk4	none	Trp53	GRCm39	11	69478456	69478456	+	Missense_Mutation	SNP	A	A	T	c.364A>T	p.Thr122Ser	p.T122S	ENSMUST00000108658	4/11	6048	6015	33
Spl7	Hgf-Cdk4	none	Trp53	GRCm39	11	69478301	69478301	+	Missense_Mutation	SNP	A	A	C	c.209A>C	p.Gln70Pro	p.Q70P	ENSMUST00000108658	4/11	2319	2265	54
Spl8	Hgf-Cdk4	none	Trp53	GRCm39	11	69479194	69479194	+	Missense_Mutation	SNP	C	C	A	c.371C>A	p.Ser124Tyr	p.S124Y	ENSMUST00000108658	5/11	2128	2086	42
Spl8	Hgf-Cdk4	none	Trp53	GRCm39	11	69479196	69479196	+	Missense_Mutation	SNP	C	C	A	c.373C>A	p.Pro125Thr	p.P125T	ENSMUST00000108658	5/11	2142	2076	41
Spl8	Hgf-Cdk4	none	Trp53	GRCm39	11	69479252	69479252	+	Nonsense_Mutation	SNP	G	G	A	c.429G>A	p.Trp143Ter	p.W143*	ENSMUST00000108658	5/11	4206	4168	38
Spl8	Hgf-Cdk4	none	Trp53	GRCm39	11	69479321	69479323	+	Missense_Mutation	TNP	GAC	GAC	TCT	c.498_500delinsTCT	p.Met166_Thr167delinsIleLeu	p.M166_T167delinsIL	ENSMUST00000108658	5/11	4263	4221	42
Spl9	Hgf-Cdk4	DMBA	Gnaq	GRCm39	19	16309452	16309452	+	Missense_Mutation	SNP	A	A	G	c.488A>G	p.Asp163Gly	p.D163G	ENSMUST00000025541	4/7	6518	6411	107
Spl9	Hgf-Cdk4	DMBA	Gnaq	GRCm39	19	16309469	16309469	+	Missense_Mutation	SNP	G	G	A	c.505G>A	p.Asp169Asn	p.D169N	ENSMUST00000025541	4/7	6516	6446	70
Spl9	Hgf-Cdk4	DMBA	Gnaq	GRCm39	19	16309512	16309512	+	Missense_Mutation	SNP	G	G	A	c.548G>A	p.Arg183Gln	p.R183Q	ENSMUST00000025541	4/7	6523	6468	55
Spl9	Hgf-Cdk4	DMBA	Gnaq	GRCm39	19	16312365	16312365	+	Missense_Mutation	SNP	A	A	T	c.626A>T	p.Gln209Leu	p.Q209L	ENSMUST00000025541	5/7	2004	1232	772
Spl9	Hgf-Cdk4	DMBA	Trp53	GRCm39	11	69479194	69479194	+	Missense_Mutation	SNP	C	C	A	c.371C>A	p.Ser124Tyr	p.S124Y	ENSMUST00000108658	5/11	2886	2740	87
Spl9	Hgf-Cdk4	DMBA	Trp53	GRCm39	11	69479196	69479196	+	Missense_Mutation	SNP	C	C	A	c.373C>A	p.Pro125Thr	p.P125T	ENSMUST00000108658	5/11	2869	2821	48
Spl9	Hgf-Cdk4	DMBA	Trp53	GRCm39	11	69479200	69479200	+	Missense_Mutation	SNP	C	C	A	c.377C>A	p.Pro126His	p.P126H	ENSMUST00000108658	5/11	2915	2885	30
Spl9	Hgf-Cdk4	DMBA	Trp53	GRCm39	11	69479252	69479252	+	Nonsense_Mutation	SNP	G	G	A	c.429G>A	p.Trp143Ter	p.W143*	ENSMUST00000108658	5/11	5703	5633	70
Spl9	Hgf-Cdk4	DMBA	Trp53	GRCm39	11	69479321	69479323	+	Missense_Mutation	TNP	GAC	GAC	TCT	c.498_500delinsTCT	p.Met166_Thr167delinsIleLeu	p.M166_T167delinsIL	ENSMUST00000108658	5/11	5738	5666	72
Spl9	Hgf-Cdk4	DMBA	Trp53	GRCm39	11	69479355	69479355	+	Missense_Mutation	SNP	C	C	T	c.532C>T	p.Arg178Cys	p.R178C	ENSMUST00000108658	5/11	2842	2809	33
Spl10	Hgf-Cdk4	DMBA	Gnaq	GRCm39	19	16309526	16309526	+	Missense_Mutation	SNP	G	G	T	c.562G>T	p.Gly188Trp	p.G188W	ENSMUST00000025541	4/7	8515	8458	57
Spl10	Hgf-Cdk4	DMBA	Gna11	GRCm39	10	81367265	81367265	+	Missense_Mutation	SNP	T	T	A	c.626A>T	p.Gln209Leu	p.Q209L	ENSMUST00000043604	5/7	4405	2680	1725
Spl10	Hgf-Cdk4	DMBA	Trp53	GRCm39	11	69479252	69479252	+	Nonsense_Mutation	SNP	G	G	A	c.429G>A	p.Trp143Ter	p.W143*	ENSMUST00000108658	5/11	818	705	113
Spl10	Hgf-Cdk4	DMBA	Trp53	GRCm39	11	69479302	69479302	+	Missense_Mutation	SNP	A	A	T	c.479A>T	p.Tyr160Phe	p.Y160F	ENSMUST00000108658	5/11	818	699	119
Spl10	Hgf-Cdk4	DMBA	Trp53	GRCm39	11	69479321	69479323	+	Missense_Mutation	TNP	GAC	GAC	TCT	c.498_500delinsTCT	p.Met166_Thr167delinsIleLeu	p.M166_T167delinsIL	ENSMUST00000108658	5/11	818	695	123
Spl10	Hgf-Cdk4	DMBA	Trp53	GRCm39	11	69479355	69479355	+	Missense_Mutation	SNP	C	C	T	c.532C>T	p.Arg178Cys	p.R178C	ENSMUST00000108658	5/11	386	331	55
Spl11	Hgf-Cdk4	DMBA	Gnaq	GRCm39	19	16312365	16312365	+	Missense_Mutation	SNP	A	A	T	c.626A>T	p.Gln209Leu	p.Q209L	ENSMUST00000025541	5/7	1031	960	71
Spl11	Hgf-Cdk4	DMBA	Gna11	GRCm39	10	81367217	81367217	+	Missense_Mutation	SNP	G	G	T	c.674C>A	p.Ser225Tyr	p.S225Y	ENSMUST00000043604	5/7	22409	22356	53
Spl12	Hgf-Cdk4	DMBA	Gnaq	GRCm39	19	16309499	16309499	+	Missense_Mutation	SNP	G	G	T	c.535G>T	p.Val179Leu	p.V179L	ENSMUST00000025541	4/7	6957	6872	85
Spl12	Hgf-Cdk4	DMBA	Trp53	GRCm39	11	69478301	69478301	+	Missense_Mutation	SNP	A	A	C	c.209A>C	p.Gln70Pro	p.Q70P	ENSMUST00000108658	4/11	1026	985	31
Spl12	Hgf-Cdk4	DMBA	Trp53	GRCm39	11	69479973	69479973	+	Missense_Mutation	SNP	T	T	C	c.670T>C	p.Ser224Pro	p.S224P	ENSMUST00000108658	7/11	15721	15620	101
Spl13	Hgf-Cdk4	DMBA	Gnaq	GRCm39	19	16312365	16312365	+	Missense_Mutation	SNP	A	A	C	c.626A>C	p.Gln209Pro	p.Q209P	ENSMUST00000025541	5/7	321	246	38
Spl13	Hgf-Cdk4	DMBA	Trp53	GRCm39	11	69479457	69479457	+	Missense_Mutation	SNP	G	G	A	c.556G>A	p.Ala186Thr	p.A186T	ENSMUST00000108658	6/11	353	305	48
Spl13	Hgf-Cdk4	DMBA	Trp53	GRCm39	11	69480007	69480007	+	Missense_Mutation	SNP	G	G	T	c.704G>T	p.Cys235Phe	p.C235F	ENSMUST00000108658	7/11	14817	14788	29
Spl14	Hgf-Cdk4	DMBA	Gnaq	GRCm39	19	16309469	16309469	+	Missense_Mutation	SNP	G	G	A	c.505G>A	p.Asp169Asn	p.D169N	ENSMUST00000025541	4/7	13767	13650	117
Spl14	Hgf-Cdk4	DMBA	Trp53	GRCm39	11	69479981	69479981	+	Nonsense_Mutation	SNP	T	T	G	c.678T>G	p.Tyr226Ter	p.Y226*	ENSMUST00000108658	7/11	14710	14555	155
Spl15	Hgf-Cdk4	DMBA	Gna11	GRCm39	10	81367265	81367265	+	Missense_Mutation	SNP	T	T	A	c.626A>T	p.Gln209Leu	p.Q209L	ENSMUST00000043604	5/7	32236	15511	16725
Spl15	Hgf-Cdk4	DMBA	Trp53	GRCm39	11	69479252	69479252	+	Nonsense_Mutation	SNP	G	G	A	c.429G>A	p.Trp143Ter	p.W143*	ENSMUST00000108658	5/11	382	360	22
Spl15	Hgf-Cdk4	DMBA	Trp53	GRCm39	11	69479302	69479302	+	Missense_Mutation	SNP	A	A	T	c.479A>T	p.Tyr160Phe	p.Y160F	ENSMUST00000108658	5/11	384	360	24
Spl15	Hgf-Cdk4	DMBA	Trp53	GRCm39	11	69479321	69479323	+	Missense_Mutation	TNP	GAC	GAC	TCT	c.498_500delinsTCT	p.Met166_Thr167delinsIleLeu	p.M166_T167delinsIL	ENSMUST00000108658	5/11	384	360	24
Spl16	Hgf-Cdk4	DMBA	Gna11	GRCm39	10	81367265	81367265	+	Missense_Mutation	SNP	T	T	A	c.626A>T	p.Gln209Leu	p.Q209L	ENSMUST00000043604	5/7	31568	15789	15779
Spl17	Hgf-Cdk4	DMBA	Gnaq	GRCm39	19	16312365	16312365	+	Missense_Mutation	SNP	A	A	C	c.626A>C	p.Gln209Pro	p.Q209P	ENSMUST00000025541	5/7	880	553	327
Spl17	Hgf-Cdk4	DMBA	Trp53	GRCm39	11	69480015	69480015	+	Missense_Mutation	SNP	T	T	C	c.712T>C	p.Ser238Pro	p.S238P	ENSMUST00000108658	7/11	14333	14312	21
Spl18	Hgf-Cdk4	DMBA	Gnaq	GRCm39	19	16309484	16309484	+	Missense_Mutation	SNP	C	C	T	c.520C>T	p.Pro174Ser	p.P174S	ENSMUST00000025541	4/7	25967	25944	23
Spl18	Hgf-Cdk4	DMBA	Gnaq	GRCm39	19	16312362	16312362	+	Missense_Mutation	SNP	G	G	A	c.623G>A	p.Gly208Asp	p.G208D	ENSMUST00000025541	5/7	10075	10036	39
Spl18	Hgf-Cdk4	DMBA	Gnaq	GRCm39	19	16312365	16312365	+	Missense_Mutation	SNP	A	A	C	c.626A>C	p.Gln209Pro	p.Q209P	ENSMUST00000025541	5/7	10069	9894	175
Spl18	Hgf-Cdk4	DMBA	Gna11	GRCm39	10	81367265	81367265	+	Missense_Mutation	SNP	T	T	A	c.626A>T	p.Gln209Leu	p.Q209L	ENSMUST00000043604	5/7	19696	11108	8588
Spl18	Hgf-Cdk4	DMBA	Trp53	GRCm39	11	69480072	69480072	+	Missense_Mutation	SNP	T	T	C	c.769T>C	p.Ser257Pro	p.S257P	ENSMUST00000108658	7/11	12183	12119	64
Spl19	Hgf-Cdk4	DMBA	Gnaq	GRCm39	19	16309434	16309434	+	Splice_Region	SNP	C	C	A	c.477-7C>A			ENSMUST00000025541		15747	15481	266
Spl19	Hgf-Cdk4	DMBA	Gnaq	GRCm39	19	16312365	16312365	+	Missense_Mutation	SNP	A	A	T	c.626A>T	p.Gln209Leu	p.Q209L	ENSMUST00000025541	5/7	15353	10071	5282
Spl20	Hgf-Cdk4	DMBA	Gnaq	GRCm39	19	16312365	16312365	+	Missense_Mutation	SNP	A	A	T	c.626A>T	p.Gln209Leu	p.Q209L	ENSMUST00000025541	5/7	19632	11869	7763
Spl20	Hgf-Cdk4	DMBA	Trp53	GRCm39	11	69479194	69479194	+	Missense_Mutation	SNP	C	C	A	c.371C>A	p.Ser124Tyr	p.S124Y	ENSMUST00000108658	5/11	289	256	33
Spl20	Hgf-Cdk4	DMBA	Trp53	GRCm39	11	69480010	69480010	+	Missense_Mutation	SNP	A	A	C	c.707A>C	p.Asn236Thr	p.N236T	ENSMUST00000108658	7/11	2185	2013	172
Spl20	Hgf-Cdk4	DMBA	Trp53	GRCm39	11	69480040	69480040	+	Missense_Mutation	SNP	G	G	A	c.737G>A	p.Arg246Gln	p.R246Q	ENSMUST00000108658	7/11	2186	1955	231
Spl20	Hgf-Cdk4	DMBA	Trp53	GRCm39	11	69478456	69478456	+	Missense_Mutation	SNP	A	A	C	c.364A>C	p.Thr122Pro	p.T122P	ENSMUST00000108658	4/11	8147	7895	79
Spl21	Hgf-Cdk4	DMBA	Gnaq	GRCm39	19	16309467	16309467	+	Missense_Mutation	SNP	C	C	T	c.503C>T	p.Ala168Val	p.A168V	ENSMUST00000025541	4/7	14160	14130	30
Spl21	Hgf-Cdk4	DMBA	Gnaq	GRCm39	19	16312365	16312365	+	Missense_Mutation	SNP	A	A	T	c.626A>T	p.Gln209Leu	p.Q209L	ENSMUST00000025541	5/7	13789	7907	5882
Spl21	Hgf-Cdk4	DMBA	Trp53	GRCm39	11	69479194	69479194	+	Missense_Mutation	SNP	C	C	A	c.371C>A	p.Ser124Tyr	p.S124Y	ENSMUST00000108658	5/11	319	278	41
Spl21	Hgf-Cdk4	DMBA	Trp53	GRCm39	11	69478456	69478456	+	Missense_Mutation	SNP	A	A	C	c.364A>C	p.Thr122Pro	p.T122P	ENSMUST00000108658	4/11	8658	8382	104
Spl22	Hgf-Cdk4	DMBA+UVB	Gnaq	GRCm39	19	16312365	16312365	+	Missense_Mutation	SNP	A	A	T	c.626A>T	p.Gln209Leu	p.Q209L	ENSMUST00000025541	5/7	6001	412	5589
Spl22	Hgf-Cdk4	DMBA+UVB	Gna11	GRCm39	10	81367265	81367265	+	Missense_Mutation	SNP	T	T	G	c.626A>C	p.Gln209Pro	p.Q209P	ENSMUST00000043604	5/7	1066	1005	61
Spl22	Hgf-Cdk4	DMBA+UVB	Trp53	GRCm39	11	69479985	69479985	+	Missense_Mutation	SNP	A	A	G	c.682A>G	p.Thr228Ala	p.T228A	ENSMUST00000108658	7/11	16505	16388	117
Spl23	Hgf-Cdk4	DMBA+UVB	Gna11	GRCm39	10	81367265	81367265	+	Missense_Mutation	SNP	T	T	A	c.626A>T	p.Gln209Leu	p.Q209L	ENSMUST00000043604	5/7	465	257	208
Spl23	Hgf-Cdk4	DMBA+UVB	Trp53	GRCm39	11	69478197	69478197	+	Splice_Site	SNP	G	G	T	c.106-1G>T		p.X36_splice	ENSMUST00000108658		8739	8691	48
Spl23	Hgf-Cdk4	DMBA+UVB	Trp53	GRCm39	11	69478301	69478301	+	Missense_Mutation	SNP	A	A	G	c.209A>G	p.Gln70Arg	p.Q70R	ENSMUST00000108658	4/11	8344	8291	53
Spl23	Hgf-Cdk4	DMBA+UVB	Trp53	GRCm39	11	69479194	69479194	+	Missense_Mutation	SNP	C	C	A	c.371C>A	p.Ser124Tyr	p.S124Y	ENSMUST00000108658	5/11	848	787	61
Spl23	Hgf-Cdk4	DMBA+UVB	Trp53	GRCm39	11	69479196	69479196	+	Missense_Mutation	SNP	C	C	A	c.373C>A	p.Pro125Thr	p.P125T	ENSMUST00000108658	5/11	842	793	49
Spl23	Hgf-Cdk4	DMBA+UVB	Trp53	GRCm39	11	69479981	69479981	+	Nonsense_Mutation	SNP	T	T	G	c.678T>G	p.Tyr226Ter	p.Y226*	ENSMUST00000108658	7/11	7707	7646	61
Spl24	Hgf-Cdk4	DMBA+UVB	Gna11	GRCm39	10	81367265	81367265	+	Missense_Mutation	SNP	T	T	A	c.626A>T	p.Gln209Leu	p.Q209L	ENSMUST00000043604	5/7	1355	860	400
Spl24	Hgf-Cdk4	DMBA+UVB	Trp53	GRCm39	11	69478301	69478301	+	Missense_Mutation	SNP	A	A	C	c.209A>C	p.Gln70Pro	p.Q70P	ENSMUST00000108658	4/11	6134	6053	81
Spl24	Hgf-Cdk4	DMBA+UVB	Trp53	GRCm39	11	69479194	69479194	+	Missense_Mutation	SNP	C	C	A	c.371C>A	p.Ser124Tyr	p.S124Y	ENSMUST00000108658	5/11	1457	1362	95
Spl24	Hgf-Cdk4	DMBA+UVB	Trp53	GRCm39	11	69479196	69479196	+	Missense_Mutation	SNP	C	C	A	c.373C>A	p.Pro125Thr	p.P125T	ENSMUST00000108658	5/11	1462	1369	93
Spl25	Hgf-Cdk4	DMBA+UVB	Gnaq	GRCm39	19	16312365	16312365	+	Missense_Mutation	SNP	A	A	T	c.626A>T	p.Gln209Leu	p.Q209L	ENSMUST00000025541	5/7	513	317	196
Spl25	Hgf-Cdk4	DMBA+UVB	Trp53	GRCm39	11	69479194	69479194	+	Missense_Mutation	SNP	C	C	A	c.371C>A	p.Ser124Tyr	p.S124Y	ENSMUST00000108658	5/11	844	820	24
Spl25	Hgf-Cdk4	DMBA+UVB	Trp53	GRCm39	11	69479563	69479563	+	Missense_Mutation	SNP	A	A	G	c.662A>G	p.Glu221Gly	p.E221G	ENSMUST00000108658	6/11	7916	7884	32
Spl26	Hgf-Cdk4	DMBA+UVB	Gnaq	GRCm39	19	16312365	16312365	+	Missense_Mutation	SNP	A	A	C	c.626A>C	p.Gln209Pro	p.Q209P	ENSMUST00000025541	5/7	1966	1616	350
Spl26	Hgf-Cdk4	DMBA+UVB	Gna11	GRCm39	10	81367265	81367265	+	Missense_Mutation	SNP	T	T	A	c.626A>T	p.Gln209Leu	p.Q209L	ENSMUST00000043604	5/7	410	368	42
Spl27	Hgf-Cdk4	DMBA+UVB	Gna11	GRCm39	10	81367265	81367265	+	Missense_Mutation	SNP	T	T	A	c.626A>T	p.Gln209Leu	p.Q209L	ENSMUST00000043604	5/7	421	327	94
Spl27	Hgf-Cdk4	DMBA+UVB	Trp53	GRCm39	11	69478301	69478301	+	Missense_Mutation	SNP	A	A	C	c.209A>C	p.Gln70Pro	p.Q70P	ENSMUST00000108658	4/11	4911	4823	88
Spl27	Hgf-Cdk4	DMBA+UVB	Trp53	GRCm39	11	69479194	69479194	+	Missense_Mutation	SNP	C	C	A	c.371C>A	p.Ser124Tyr	p.S124Y	ENSMUST00000108658	5/11	556	523	33
Spl27	Hgf-Cdk4	DMBA+UVB	Trp53	GRCm39	11	69479196	69479196	+	Missense_Mutation	SNP	C	C	A	c.373C>A	p.Pro125Thr	p.P125T	ENSMUST00000108658	5/11	560	536	24
Spl27	Hgf-Cdk4	DMBA+UVB	Trp53	GRCm39	11	69479505	69479505	+	Missense_Mutation	SNP	T	T	A	c.604T>A	p.Tyr202Asn	p.Y202N	ENSMUST00000108658	6/11	6991	6813	178
Spl28	Hgf-Cdk4	DMBA+UVB	Gnaq	GRCm39	19	16312365	16312365	+	Missense_Mutation	SNP	A	A	T	c.626A>T	p.Gln209Leu	p.Q209L	ENSMUST00000025541	5/7	2332	1604	728
Spl28	Hgf-Cdk4	DMBA+UVB	Trp53	GRCm39	11	69479194	69479194	+	Missense_Mutation	SNP	C	C	A	c.371C>A	p.Ser124Tyr	p.S124Y	ENSMUST00000108658	5/11	750	680	70
Spl28	Hgf-Cdk4	DMBA+UVB	Trp53	GRCm39	11	69479196	69479196	+	Missense_Mutation	SNP	C	C	A	c.373C>A	p.Pro125Thr	p.P125T	ENSMUST00000108658	5/11	771	737	34
Spl28	Hgf-Cdk4	DMBA+UVB	Trp53	GRCm39	11	69479562	69479562	+	Nonsense_Mutation	SNP	G	G	T	c.661G>T	p.Glu221Ter	p.E221*	ENSMUST00000108658	6/11	5937	5897	40
Spl29	Hgf-Cdk4	DMBA+UVB	Gna11	GRCm39	10	81367265	81367265	+	Missense_Mutation	SNP	T	T	A	c.626A>T	p.Gln209Leu	p.Q209L	ENSMUST00000043604	5/7	341	222	119
Spl29	Hgf-Cdk4	DMBA+UVB	Trp53	GRCm39	11	69479194	69479194	+	Missense_Mutation	SNP	C	C	A	c.371C>A	p.Ser124Tyr	p.S124Y	ENSMUST00000108658	5/11	741	701	40
Spl29	Hgf-Cdk4	DMBA+UVB	Trp53	GRCm39	11	69479196	69479196	+	Missense_Mutation	SNP	C	C	A	c.373C>A	p.Pro125Thr	p.P125T	ENSMUST00000108658	5/11	737	701	36
Spl30	Hgf-Cdk4	DMBA+UVB	Gna11	GRCm39	10	81367265	81367265	+	Missense_Mutation	SNP	T	T	A	c.626A>T	p.Gln209Leu	p.Q209L	ENSMUST00000043604	5/7	1441	808	633
Spl30	Hgf-Cdk4	DMBA+UVB	Trp53	GRCm39	11	69478301	69478301	+	Missense_Mutation	SNP	A	A	C	c.209A>C	p.Gln70Pro	p.Q70P	ENSMUST00000108658	4/11	2425	2375	50
Spl31	Hgf-Cdk4	DMBA+UVB	Gna11	GRCm39	10	81367265	81367265	+	Missense_Mutation	SNP	T	T	A	c.626A>T	p.Gln209Leu	p.Q209L	ENSMUST00000043604	5/7	1841	171	1670
Spl31	Hgf-Cdk4	DMBA+UVB	Trp53	GRCm39	11	69478301	69478301	+	Missense_Mutation	SNP	A	A	C	c.209A>C	p.Gln70Pro	p.Q70P	ENSMUST00000108658	4/11	2778	2732	26
Spl31	Hgf-Cdk4	DMBA+UVB	Trp53	GRCm39	11	69479976	69479976	+	Missense_Mutation	SNP	G	G	A	c.673G>A	p.Glu225Lys	p.E225K	ENSMUST00000108658	7/11	8009	7961	48
Spl32	Hgf-Cdk4	DMBA+UVB	Gna11	GRCm39	10	81367265	81367265	+	Missense_Mutation	SNP	T	T	A	c.626A>T	p.Gln209Leu	p.Q209L	ENSMUST00000043604	5/7	1299	851	448
Spl32	Hgf-Cdk4	DMBA+UVB	Trp53	GRCm39	11	69478301	69478301	+	Missense_Mutation	SNP	A	A	C	c.209A>C	p.Gln70Pro	p.Q70P	ENSMUST00000108658	4/11	2199	2139	49
Spl32	Hgf-Cdk4	DMBA+UVB	Trp53	GRCm39	11	69479194	69479194	+	Missense_Mutation	SNP	C	C	A	c.371C>A	p.Ser124Tyr	p.S124Y	ENSMUST00000108658	5/11	729	699	30
Spl33	Hgf-Cdk4	DMBA+UVB	Gna11	GRCm39	10	81367265	81367265	+	Missense_Mutation	SNP	T	T	A	c.626A>T	p.Gln209Leu	p.Q209L	ENSMUST00000043604	5/7	411	297	114
Spl33	Hgf-Cdk4	DMBA+UVB	Trp53	GRCm39	11	69478301	69478301	+	Missense_Mutation	SNP	A	A	C	c.209A>C	p.Gln70Pro	p.Q70P	ENSMUST00000108658	4/11	2230	2198	32
Spl33	Hgf-Cdk4	DMBA+UVB	Trp53	GRCm39	11	69478312	69478312	+	Missense_Mutation	SNP	A	A	C	c.220A>C	p.Thr74Pro	p.T74P	ENSMUST00000108658	4/11	3481	3448	33
Spl33	Hgf-Cdk4	DMBA+UVB	Trp53	GRCm39	11	69478456	69478456	+	Missense_Mutation	SNP	A	A	C	c.364A>C	p.Thr122Pro	p.T122P	ENSMUST00000108658	4/11	6911	6868	43
Spl33	Hgf-Cdk4	DMBA+UVB	Trp53	GRCm39	11	69479194	69479194	+	Missense_Mutation	SNP	C	C	A	c.371C>A	p.Ser124Tyr	p.S124Y	ENSMUST00000108658	5/11	419	391	28
Spl34	Hgf-Cdk4	DMBA+UVB	Gnaq	GRCm39	19	16312365	16312365	+	Missense_Mutation	SNP	A	A	C	c.626A>C	p.Gln209Pro	p.Q209P	ENSMUST00000025541	5/7	5955	4392	1442
Spl34	Hgf-Cdk4	DMBA+UVB	Trp53	GRCm39	11	69478301	69478301	+	Missense_Mutation	SNP	A	A	C	c.209A>C	p.Gln70Pro	p.Q70P	ENSMUST00000108658	4/11	3144	3080	64
Spl34	Hgf-Cdk4	DMBA+UVB	Trp53	GRCm39	11	69479194	69479194	+	Missense_Mutation	SNP	C	C	A	c.371C>A	p.Ser124Tyr	p.S124Y	ENSMUST00000108658	5/11	776	739	37
Spl35	Hgf-Cdk4	DMBA+UVB	Gna11	GRCm39	10	81367265	81367265	+	Missense_Mutation	SNP	T	T	A	c.626A>T	p.Gln209Leu	p.Q209L	ENSMUST00000043604	5/7	450	226	224
Spl35	Hgf-Cdk4	DMBA+UVB	Trp53	GRCm39	11	69478301	69478301	+	Missense_Mutation	SNP	A	A	C	c.209A>C	p.Gln70Pro	p.Q70P	ENSMUST00000108658	4/11	2506	2458	30
Spl35	Hgf-Cdk4	DMBA+UVB	Trp53	GRCm39	11	69479194	69479194	+	Missense_Mutation	SNP	C	C	A	c.371C>A	p.Ser124Tyr	p.S124Y	ENSMUST00000108658	5/11	646	602	44
Spl35	Hgf-Cdk4	DMBA+UVB	Trp53	GRCm39	11	69479564	69479564	+	Frame_Shift_Del	DEL	G	G	-	c.663+1del			ENSMUST00000108658	6/11	1715	1691	24
Spl35	Hgf-Cdk4	DMBA+UVB	Trp53	GRCm39	11	69479973	69479973	+	Missense_Mutation	SNP	T	T	C	c.670T>C	p.Ser224Pro	p.S224P	ENSMUST00000108658	7/11	2072	2051	21
Spl36	Hgf-Cdk4	DMBA+UVB	Gnaq	GRCm39	19	16312365	16312365	+	Missense_Mutation	SNP	A	A	T	c.626A>T	p.Gln209Leu	p.Q209L	ENSMUST00000025541	5/7	171	109	62
Spl36	Hgf-Cdk4	DMBA+UVB	Trp53	GRCm39	11	69478301	69478301	+	Missense_Mutation	SNP	A	A	C	c.209A>C	p.Gln70Pro	p.Q70P	ENSMUST00000108658	4/11	2507	2476	31
Spl36	Hgf-Cdk4	DMBA+UVB	Trp53	GRCm39	11	69479194	69479194	+	Missense_Mutation	SNP	C	C	A	c.371C>A	p.Ser124Tyr	p.S124Y	ENSMUST00000108658	5/11	633	604	29
Spl36	Hgf-Cdk4	DMBA+UVB	Trp53	GRCm39	11	69479564	69479564	+	Frame_Shift_Del	DEL	G	G	-	c.663+1del			ENSMUST00000108658	6/11	3166	3134	32
Spl36	Hgf-Cdk4	DMBA+UVB	Trp53	GRCm39	11	69479981	69479981	+	Nonsense_Mutation	SNP	T	T	G	c.678T>G	p.Tyr226Ter	p.Y226*	ENSMUST00000108658	7/11	3422	3390	32
Spl37	Hgf-Cdk4	DMBA+UVB	Gna11	GRCm39	10	81367265	81367265	+	Missense_Mutation	SNP	T	T	A	c.626A>T	p.Gln209Leu	p.Q209L	ENSMUST00000043604	5/7	763	385	378
Spl37	Hgf-Cdk4	DMBA+UVB	Trp53	GRCm39	11	69478301	69478301	+	Missense_Mutation	SNP	A	A	C	c.209A>C	p.Gln70Pro	p.Q70P	ENSMUST00000108658	4/11	2930	2882	32
Spl37	Hgf-Cdk4	DMBA+UVB	Trp53	GRCm39	11	69478312	69478312	+	Missense_Mutation	SNP	A	A	C	c.220A>C	p.Thr74Pro	p.T74P	ENSMUST00000108658	4/11	2537	2511	26
Spl37	Hgf-Cdk4	DMBA+UVB	Trp53	GRCm39	11	69478454	69478454	+	Missense_Mutation	SNP	G	G	T	c.362G>T	p.Cys121Phe	p.C121F	ENSMUST00000108658	4/11	5061	5033	28
Spl37	Hgf-Cdk4	DMBA+UVB	Trp53	GRCm39	11	69478456	69478456	+	Missense_Mutation	SNP	A	A	C	c.364A>C	p.Thr122Pro	p.T122P	ENSMUST00000108658	4/11	5038	5006	32
Spl37	Hgf-Cdk4	DMBA+UVB	Trp53	GRCm39	11	69479194	69479194	+	Missense_Mutation	SNP	C	C	A	c.371C>A	p.Ser124Tyr	p.S124Y	ENSMUST00000108658	5/11	985	933	52
Spl37	Hgf-Cdk4	DMBA+UVB	Trp53	GRCm39	11	69479516	69479518	+	In_Frame_Del	DEL	CAG	CAG	-	c.615_617del	p.Asp205_Arg206delinsGlu	p.D205_R206delinsE	ENSMUST00000108658	6/11	8330	8296	34
Spl37	Hgf-Cdk4	DMBA+UVB	Trp53	GRCm39	11	69479522	69479522	+	Missense_Mutation	SNP	G	G	C	c.621G>C	p.Gln207His	p.Q207H	ENSMUST00000108658	6/11	8330	8296	34
Spl37	Hgf-Cdk4	DMBA+UVB	Trp53	GRCm39	11	69479527	69479527	+	Missense_Mutation	SNP	T	T	C	c.626T>C	p.Phe209Ser	p.F209S	ENSMUST00000108658	6/11	8328	8294	34
Spl37	Hgf-Cdk4	DMBA+UVB	Trp53	GRCm39	11	69479528	69479529	+	In_Frame_Ins	INS	-	-	GAA	c.627_628insGAA	p.Phe209_Arg210insGlu	p.F209_R210insE	ENSMUST00000108658	6/11	8328	8294	34
Spl37	Hgf-Cdk4	DMBA+UVB	Trp53	GRCm39	11	69479530	69479530	+	Missense_Mutation	SNP	G	G	T	c.629G>T	p.Arg210Leu	p.R210L	ENSMUST00000108658	6/11	8328	8294	34
Spl37	Hgf-Cdk4	DMBA+UVB	Trp53	GRCm39	11	69479533	69479534	+	Frame_Shift_Ins	INS	-	-	GT	c.632_633insGT	p.His211GlnfsTer34	p.H211Qfs*34	ENSMUST00000108658	6/11	8328	8294	34
Spl37	Hgf-Cdk4	DMBA+UVB	Trp53	GRCm39	11	69479536	69479536	+	Frame_Shift_Del	DEL	G	G	-	c.635del	p.Ser212ThrfsTer32	p.S212Tfs*32	ENSMUST00000108658	6/11	8328	8294	34
Spl37	Hgf-Cdk4	DMBA+UVB	Trp53	GRCm39	11	69479539	69479539	+	Missense_Mutation	SNP	T	T	A	c.638T>A	p.Val213Glu	p.V213E	ENSMUST00000108658	6/11	8328	8294	34
Spl37	Hgf-Cdk4	DMBA+UVB	Trp53	GRCm39	11	69479541	69479541	+	Missense_Mutation	SNP	G	G	A	c.640G>A	p.Val214Met	p.V214M	ENSMUST00000108658	6/11	8328	8294	34
Spl37	Hgf-Cdk4	DMBA+UVB	Trp53	GRCm39	11	69479543	69479544	+	Frame_Shift_Del	DEL	GG	GG	-	c.642_643del	p.Val215ThrfsTer3	p.V215Tfs*3	ENSMUST00000108658	6/11	8328	8294	34
Spl37	Hgf-Cdk4	DMBA+UVB	Trp53	GRCm39	11	69479545	69479546	+	Frame_Shift_Ins	INS	-	-	CC	c.644_645insCC	p.Pro216HisfsTer29	p.P216Hfs*29	ENSMUST00000108658	6/11	8328	8294	34
Spl37	Hgf-Cdk4	DMBA+UVB	Trp53	GRCm39	11	69479547	69479547	+	Missense_Mutation	SNP	C	C	T	c.646C>T	p.Pro216Ser	p.P216S	ENSMUST00000108658	6/11	8328	8294	34
Spl37	Hgf-Cdk4	DMBA+UVB	Trp53	GRCm39	11	69479549	69479550	+	Frame_Shift_Ins	INS	-	-	CG	c.648_649insCG	p.Tyr217ArgfsTer28	p.Y217Rfs*28	ENSMUST00000108658	6/11	8328	8294	34
Spl37	Hgf-Cdk4	DMBA+UVB	Trp53	GRCm39	11	69479554	69479559	+	In_Frame_Del	DEL	AGCCAC	AGCCAC	-	c.653_658del	p.Glu218_Pro220delinsAla	p.E218_P220delinsA	ENSMUST00000108658	6/11	8328	8294	34
Spl37	Hgf-Cdk4	DMBA+UVB	Trp53	GRCm39	11	69479563	69479565	+	Splice_Site	TNP	AGG	AGG	TCT	c.662_663+1delinsTCT		p.X221_splice	ENSMUST00000108658	6/11	8327	8293	34
Spl37	Hgf-Cdk4	DMBA+UVB	Trp53	GRCm39	11	69479981	69479981	+	Nonsense_Mutation	SNP	T	T	G	c.678T>G	p.Tyr226Ter	p.Y226*	ENSMUST00000108658	7/11	3216	3182	34
Spl38	Hgf-Cdk4	DMBA+UVB	Gna11	GRCm39	10	81367265	81367265	+	Missense_Mutation	SNP	T	T	A	c.626A>T	p.Gln209Leu	p.Q209L	ENSMUST00000043604	5/7	1424	710	714
Spl38	Hgf-Cdk4	DMBA+UVB	Trp53	GRCm39	11	69478300	69478301	+	Missense_Mutation	DNP	CA	CA	AA	c.208delinsA	p.Gln70Lys	p.Q70K	ENSMUST00000108658	4/11	5163	5078	33
Spl38	Hgf-Cdk4	DMBA+UVB	Trp53	GRCm39	11	69478301	69478301	+	Missense_Mutation	SNP	A	A	C	c.209A>C	p.Gln70Pro	p.Q70P	ENSMUST00000108658	4/11	5142	4976	122
Spl38	Hgf-Cdk4	DMBA+UVB	Trp53	GRCm39	11	69478306	69478306	+	Missense_Mutation	SNP	C	C	G	c.214C>G	p.Pro72Ala	p.P72A	ENSMUST00000108658	4/11	5136	5111	25
Spl38	Hgf-Cdk4	DMBA+UVB	Trp53	GRCm39	11	69479194	69479194	+	Missense_Mutation	SNP	C	C	A	c.371C>A	p.Ser124Tyr	p.S124Y	ENSMUST00000108658	5/11	942	881	61
Spl38	Hgf-Cdk4	DMBA+UVB	Trp53	GRCm39	11	69479196	69479196	+	Missense_Mutation	SNP	C	C	A	c.373C>A	p.Pro125Thr	p.P125T	ENSMUST00000108658	5/11	952	890	36
Spl38	Hgf-Cdk4	DMBA+UVB	Trp53	GRCm39	11	69479976	69479976	+	Missense_Mutation	SNP	G	G	A	c.673G>A	p.Glu225Lys	p.E225K	ENSMUST00000108658	7/11	4466	4426	40
Spl38	Hgf-Cdk4	DMBA+UVB	Trp53	GRCm39	11	69479981	69479981	+	Nonsense_Mutation	SNP	T	T	G	c.678T>G	p.Tyr226Ter	p.Y226*	ENSMUST00000108658	7/11	4472	4426	46
Spl39	Serial transplant	none	Gna11	GRCm39	10	81367265	81367265	+	Missense_Mutation	SNP	T	T	A	c.626A>T	p.Gln209Leu	p.Q209L	ENSMUST00000043604	5/7	2407	1177	1230
Spl39	Serial transplant	none	Trp53	GRCm39	11	69478439	69478439	+	Missense_Mutation	SNP	C	C	A	c.347C>A	p.Ala116Asp	p.A116D	ENSMUST00000108658	4/11	6969	6803	166
Spl39	Serial transplant	none	Trp53	GRCm39	11	69478441	69478441	+	Missense_Mutation	SNP	A	A	G	c.349A>G	p.Lys117Glu	p.K117E	ENSMUST00000108658	4/11	6969	6906	63
Spl39	Serial transplant	none	Trp53	GRCm39	11	69479976	69479976	+	Missense_Mutation	SNP	G	G	A	c.673G>A	p.Glu225Lys	p.E225K	ENSMUST00000108658	7/11	8765	8695	70
Spl39	Serial transplant	none	Trp53	GRCm39	11	69479194	69479194	+	Missense_Mutation	SNP	C	C	A	c.371C>A	p.Ser124Tyr	p.S124Y	ENSMUST00000108658	5/11	6016	5412	462
Spl39	Serial transplant	none	Trp53	GRCm39	11	69479196	69479196	+	Missense_Mutation	SNP	C	C	A	c.373C>A	p.Pro125Thr	p.P125T	ENSMUST00000108658	5/11	6017	5669	258
Spl39	Serial transplant	none	Trp53	GRCm39	11	69479197	69479197	+	Missense_Mutation	SNP	C	C	A	c.374C>A	p.Pro125His	p.P125H	ENSMUST00000108658	5/11	6050	5951	99
Spl39	Serial transplant	none	Trp53	GRCm39	11	69479280	69479280	+	Missense_Mutation	SNP	C	C	T	c.457C>T	p.Arg153Cys	p.R153C	ENSMUST00000108658	5/11	12051	11786	265
Spl39	Serial transplant	none	Trp53	GRCm39	11	69479302	69479302	+	Missense_Mutation	SNP	A	A	T	c.479A>T	p.Tyr160Phe	p.Y160F	ENSMUST00000108658	5/11	12050	12022	28
Spl39	Serial transplant	none	Trp53	GRCm39	11	69479321	69479323	+	Missense_Mutation	TNP	GAC	GAC	TCT	c.498_500delinsTCT	p.Met166_Thr167delinsIleLeu	p.M166_T167delinsIL	ENSMUST00000108658	5/11	12053	12029	24
Spl39	Serial transplant	none	Trp53	GRCm39	11	69479338	69479338	+	Missense_Mutation	SNP	G	G	A	c.515G>A	p.Arg172His	p.R172H	ENSMUST00000108658	5/11	12052	412	11640
Spl40	Serial transplant	none	Gnaq	GRCm39	19	16309476	16309476	+	Missense_Mutation	SNP	C	C	A	c.512C>A	p.Ser171Tyr	p.S171Y	ENSMUST00000025541	4/7	4764	4719	45
Spl40	Serial transplant	none	Gna11	GRCm39	10	81367265	81367265	+	Missense_Mutation	SNP	T	T	A	c.626A>T	p.Gln209Leu	p.Q209L	ENSMUST00000043604	5/7	361	279	82
Spl40	Serial transplant	none	Trp53	GRCm39	11	69478456	69478456	+	Missense_Mutation	SNP	A	A	C	c.364A>C	p.Thr122Pro	p.T122P	ENSMUST00000108658	4/11	7163	7010	153
Spl40	Serial transplant	none	Trp53	GRCm39	11	69479194	69479194	+	Missense_Mutation	SNP	C	C	A	c.371C>A	p.Ser124Tyr	p.S124Y	ENSMUST00000108658	5/11	1408	1304	104
Spl40	Serial transplant	none	Trp53	GRCm39	11	69479196	69479196	+	Missense_Mutation	SNP	C	C	A	c.373C>A	p.Pro125Thr	p.P125T	ENSMUST00000108658	5/11	1429	1348	50
Spl40	Serial transplant	none	Trp53	GRCm39	11	69479978	69479978	+	Missense_Mutation	SNP	G	G	T	c.675G>T	p.Glu225Asp	p.E225D	ENSMUST00000108658	7/11	18804	18780	24
Spl41	Serial transplant	none	Gna11	GRCm39	10	81368287	81368287	+	Missense_Mutation	SNP	C	C	T	c.548G>A	p.Arg183His	p.R183H	ENSMUST00000043604	4/7	1812	1753	59
Spl41	Serial transplant	none	Gna11	GRCm39	10	81368288	81368288	+	Missense_Mutation	SNP	G	G	A	c.547C>T	p.Arg183Cys	p.R183C	ENSMUST00000043604	4/7	1812	1788	24
Spl41	Serial transplant	none	Gna11	GRCm39	10	81368338	81368338	+	Missense_Mutation	SNP	C	C	A	c.497G>T	p.Arg166Leu	p.R166L	ENSMUST00000043604	4/7	1812	1756	56
Spl41	Serial transplant	none	Gna11	GRCm39	10	81368345	81368345	+	Missense_Mutation	SNP	C	C	T	c.490G>A	p.Val164Met	p.V164M	ENSMUST00000043604	4/7	1812	1790	22
Spl41	Serial transplant	none	Gna11	GRCm39	10	81367265	81367265	+	Missense_Mutation	SNP	T	T	A	c.626A>T	p.Gln209Leu	p.Q209L	ENSMUST00000043604	5/7	432	318	89
Spl41	Serial transplant	none	Gna11	GRCm39	10	81368339	81368339	+	Missense_Mutation	SNP	G	G	T	c.496C>A	p.Arg166Ser	p.R166S	ENSMUST00000043604	4/7	3165	3128	37
Spl41	Serial transplant	none	Gna11	GRCm39	10	81368345	81368345	+	Missense_Mutation	SNP	C	C	T	c.490G>A	p.Val164Met	p.V164M	ENSMUST00000043604	4/7	3166	3072	94
Spl41	Serial transplant	none	Gna11	GRCm39	10	81368365	81368365	+	Splice_Region	SNP	C	C	T	c.477-7G>A			ENSMUST00000043604		3164	3107	57
Spl41	Serial transplant	none	Gna11	GRCm39	10	81368366	81368366	+	Splice_Region	SNP	G	G	A	c.477-8C>T			ENSMUST00000043604		3163	3131	32
Spl41	Serial transplant	none	Trp53	GRCm39	11	69478456	69478456	+	Missense_Mutation	SNP	A	A	C	c.364A>C	p.Thr122Pro	p.T122P	ENSMUST00000108658	4/11	23398	23289	109
Spl41	Serial transplant	none	Trp53	GRCm39	11	69479194	69479194	+	Missense_Mutation	SNP	C	C	A	c.371C>A	p.Ser124Tyr	p.S124Y	ENSMUST00000108658	5/11	1052	984	68
Spl41	Serial transplant	none	Trp53	GRCm39	11	69479196	69479196	+	Missense_Mutation	SNP	C	C	A	c.373C>A	p.Pro125Thr	p.P125T	ENSMUST00000108658	5/11	1060	1030	30
Spl41	Serial transplant	none	Trp53	GRCm39	11	69479233	69479233	+	Missense_Mutation	SNP	C	C	T	c.410C>T	p.Thr137Met	p.T137M	ENSMUST00000108658	5/11	2138	2086	52
Spl41	Serial transplant	none	Trp53	GRCm39	11	69479289	69479289	+	Missense_Mutation	SNP	G	G	T	c.466G>T	p.Ala156Ser	p.A156S	ENSMUST00000108658	5/11	2147	2109	38
Spl41	Serial transplant	none	Trp53	GRCm39	11	69479338	69479338	+	Missense_Mutation	SNP	G	G	A	c.515G>A	p.Arg172His	p.R172H	ENSMUST00000108658	5/11	2149	1747	402
Spl42	Serial transplant	none	Gna11	GRCm39	10	81367265	81367265	+	Missense_Mutation	SNP	T	T	A	c.626A>T	p.Gln209Leu	p.Q209L	ENSMUST00000043604	5/7	1437	850	587
Spl42	Serial transplant	none	Trp53	GRCm39	11	69478301	69478301	+	Missense_Mutation	SNP	A	A	G	c.209A>G	p.Gln70Arg	p.Q70R	ENSMUST00000108658	4/11	10171	10115	56
Spl42	Serial transplant	none	Trp53	GRCm39	11	69479973	69479973	+	Missense_Mutation	SNP	T	T	C	c.670T>C	p.Ser224Pro	p.S224P	ENSMUST00000108658	7/11	7181	7113	68
Spl43	Serial transplant	none	Gnaq	GRCm39	19	16309485	16309485	+	Missense_Mutation	SNP	C	C	A	c.521C>A	p.Pro174His	p.P174H	ENSMUST00000025541	4/7	689	664	25
Spl43	Serial transplant	none	Gna11	GRCm39	10	81367265	81367265	+	Missense_Mutation	SNP	T	T	A	c.626A>T	p.Gln209Leu	p.Q209L	ENSMUST00000043604	5/7	1532	719	813
Spl44	Serial transplant	none	Gna11	GRCm39	10	81367265	81367265	+	Missense_Mutation	SNP	T	T	A	c.626A>T	p.Gln209Leu	p.Q209L	ENSMUST00000043604	5/7	3589	1533	2056
Spl44	Serial transplant	none	Trp53	GRCm39	11	69478301	69478301	+	Missense_Mutation	SNP	A	A	G	c.209A>G	p.Gln70Arg	p.Q70R	ENSMUST00000108658	4/11	12100	12050	50
Spl44	Serial transplant	none	Trp53	GRCm39	11	69479194	69479194	+	Missense_Mutation	SNP	C	C	A	c.371C>A	p.Ser124Tyr	p.S124Y	ENSMUST00000108658	5/11	3022	2815	207
Spl44	Serial transplant	none	Trp53	GRCm39	11	69479196	69479196	+	Missense_Mutation	SNP	C	C	A	c.373C>A	p.Pro125Thr	p.P125T	ENSMUST00000108658	5/11	3065	2920	105
Spl44	Serial transplant	none	Trp53	GRCm39	11	69479197	69479197	+	Missense_Mutation	SNP	C	C	A	c.374C>A	p.Pro125His	p.P125H	ENSMUST00000108658	5/11	3085	3031	54
Spl44	Serial transplant	none	Trp53	GRCm39	11	69479227	69479227	+	Missense_Mutation	SNP	C	C	T	c.404C>T	p.Ala135Val	p.A135V	ENSMUST00000108658	5/11	3095	3026	69
Spl44	Serial transplant	none	Trp53	GRCm39	11	69479260	69479260	+	Missense_Mutation	SNP	C	C	T	c.437C>T	p.Ala146Val	p.A146V	ENSMUST00000108658	5/11	6184	6162	22
Spl44	Serial transplant	none	Trp53	GRCm39	11	69479338	69479338	+	Missense_Mutation	SNP	G	G	A	c.515G>A	p.Arg172His	p.R172H	ENSMUST00000108658	5/11	6214	2528	3686
Spl45	Serial transplant	none	Gna11	GRCm39	10	81367265	81367265	+	Missense_Mutation	SNP	T	T	A	c.626A>T	p.Gln209Leu	p.Q209L	ENSMUST00000043604	5/7	715	407	308
Spl45	Serial transplant	none	Trp53	GRCm39	11	69479444	69479444	+	Splice_Region	SNP	G	G	T	c.551-8G>T			ENSMUST00000108658		38142	37983	159
Spl45	Serial transplant	none	Trp53	GRCm39	11	69479446	69479446	+	Splice_Region	SNP	T	T	C	c.551-6T>C			ENSMUST00000108658		38150	38056	94
Spl45	Serial transplant	none	Trp53	GRCm39	11	69479548	69479548	+	Missense_Mutation	SNP	C	C	T	c.647C>T	p.Pro216Leu	p.P216L	ENSMUST00000108658	6/11	40449	40398	51
Spl45	Serial transplant	none	Trp53	GRCm39	11	69479563	69479563	+	Missense_Mutation	SNP	A	A	G	c.662A>G	p.Glu221Gly	p.E221G	ENSMUST00000108658	6/11	40322	40252	70
Spl46	Serial transplant	none	Gna11	GRCm39	10	81367265	81367265	+	Missense_Mutation	SNP	T	T	G	c.626A>C	p.Gln209Pro	p.Q209P	ENSMUST00000043604	5/7	3232	1735	1497
Spl46	Serial transplant	none	Trp53	GRCm39	11	69478234	69478234	+	Missense_Mutation	SNP	C	C	A	c.142C>A	p.Gln48Lys	p.Q48K	ENSMUST00000108658	4/11	7995	7627	368
Spl46	Serial transplant	none	Trp53	GRCm39	11	69478301	69478301	+	Missense_Mutation	SNP	A	A	G	c.209A>G	p.Gln70Arg	p.Q70R	ENSMUST00000108658	4/11	7896	7856	40
Spl46	Serial transplant	none	Trp53	GRCm39	11	69478318	69478318	+	Missense_Mutation	SNP	A	A	C	c.226A>C	p.Thr76Pro	p.T76P	ENSMUST00000108658	4/11	35297	31883	3414
Spl46	Serial transplant	none	Trp53	GRCm39	11	69479194	69479194	+	Missense_Mutation	SNP	C	C	A	c.371C>A	p.Ser124Tyr	p.S124Y	ENSMUST00000108658	5/11	1900	1781	119
Spl46	Serial transplant	none	Trp53	GRCm39	11	69479196	69479196	+	Missense_Mutation	SNP	C	C	A	c.373C>A	p.Pro125Thr	p.P125T	ENSMUST00000108658	5/11	1915	1856	59
Spl47	Serial transplant	none	Gna11	GRCm39	10	81367265	81367265	+	Missense_Mutation	SNP	T	T	G	c.626A>C	p.Gln209Pro	p.Q209P	ENSMUST00000043604	5/7	1264	663	601
Spl47	Serial transplant	none	Trp53	GRCm39	11	69478393	69478393	+	Missense_Mutation	SNP	C	C	A	c.301C>A	p.Gln101Lys	p.Q101K	ENSMUST00000108658	4/11	10289	10099	190
Spl47	Serial transplant	none	Trp53	GRCm39	11	69479194	69479194	+	Missense_Mutation	SNP	C	C	A	c.371C>A	p.Ser124Tyr	p.S124Y	ENSMUST00000108658	5/11	953	843	110
Spl47	Serial transplant	none	Trp53	GRCm39	11	69479196	69479196	+	Missense_Mutation	SNP	C	C	A	c.373C>A	p.Pro125Thr	p.P125T	ENSMUST00000108658	5/11	979	952	27
Spl48	Cell line	none	Gnaq	GRCm39	19	16312365	16312365	+	Missense_Mutation	SNP	A	A	T	c.626A>T	p.Gln209Leu	p.Q209L	ENSMUST00000025541	5/7	3132	1595	1537
Spl48	Cell line	none	Trp53	GRCm39	11	69480040	69480040	+	Missense_Mutation	SNP	G	G	A	c.737G>A	p.Arg246Gln	p.R246Q	ENSMUST00000108658	7/11	1132	33	1099
Spl49	Cell line	none	Gna11	GRCm39	10	81367265	81367265	+	Missense_Mutation	SNP	T	T	A	c.626A>T	p.Gln209Leu	p.Q209L	ENSMUST00000043604	5/7	1741	923	818
Spl49	Cell line	none	Trp53	GRCm39	11	69479338	69479338	+	Missense_Mutation	SNP	G	G	A	c.515G>A	p.Arg172His	p.R172H	ENSMUST00000108658	5/11	265	4	261
Spl49	Cell line	none	Trp53	GRCm39	11	69480068	69480068	+	Missense_Mutation	SNP	A	A	C	c.765A>C	p.Glu255Asp	p.E255D	ENSMUST00000108658	7/11	2043	1637	406
Spl49	Cell line	none	Trp53	GRCm39	11	69479194	69479194	+	Missense_Mutation	SNP	C	C	A	c.371C>A	p.Ser124Tyr	p.S124Y	ENSMUST00000108658	5/11	485	463	22
Spl49	Cell line	none	Trp53	GRCm39	11	69479338	69479338	+	Missense_Mutation	SNP	G	G	A	c.515G>A	p.Arg172His	p.R172H	ENSMUST00000108658	5/11	1077	19	1058
